# Supplementary material for: Towards genomic medicine: a tailored next-generation sequencing panel for hydroxyurea pharmacogenomics in Tanzania
Source: BMC Med Genomics. 2024 Jul 18;17:190. doi: 10.1186/s12920-024-01924-5 (PMC11256457; doi:10.1186/s12920-024-01924-5)
Supplement: Supplementary file 2 — Supplementary Material 2 [file 12920_2024_1924_MOESM2_ESM.csv]

# AmpliSeq_Version=7.05
# Genome=grch38.p2
# Workflow=DNA
# Total_Targets=132
# Total_Amplicons=354
Request_ID	Target_ID	Gene_Symbol	Chromosome	Chr_Start	Chr_End	Num_Amplicons	Total_Bases	Covered_Bases	Missed_Bases	Coverage
IAA18297	38030	HBB	chr11	5225440	5225751	2	311	311	0	1
IAA18297	16247	HBB	chr11	5226551	5226824	3	273	273	0	1
IAA18297	38031	HBB	chr11	5226904	5227096	1	192	41	151	0.214
IAA18297	247244	HBG1	chr11	5248246	5248512	2	266	266	0	1
IAA18297	62815	HBG1	chr11	5249342	5249615	3	273	273	0	1
IAA18297	247243	HBG1	chr11	5249687	5249882	2	195	195	0	1
IAA18297	247234	HBG2	chr11	5253165	5253430	2	265	265	0	1
IAA18297	62820	HBG2	chr11	5254266	5254539	3	273	273	0	1
IAA18297	247233	HBG2	chr11	5254611	5254806	2	195	195	0	1
IAA18297	100964	WAC	chr10	28532562	28533032	2	470	254	216	0.54
IAA18297	100965	WAC	chr10	28533466	28533645	1	179	179	0	1
IAA18297	87449	WAC	chr10	28533972	28534059	1	87	85	2	0.977
IAA18297	87448	WAC	chr10	28535536	28535782	2	246	246	0	1
IAA18297	87460	WAC	chr10	28583373	28583530	2	157	157	0	1
IAA18297	87456	WAC	chr10	28589710	28589876	1	166	166	0	1
IAA18297	87453	WAC	chr10	28590694	28590857	2	163	163	0	1
IAA18297	87459	WAC	chr10	28595707	28596066	3	359	359	0	1
IAA18297	87462	WAC	chr10	28608160	28608456	2	296	296	0	1
IAA18297	87455	WAC	chr10	28610673	28610846	1	173	173	0	1
IAA18297	87461	WAC	chr10	28611748	28611947	2	199	199	0	1
IAA18297	87452	WAC	chr10	28614541	28614710	2	169	169	0	1
IAA18297	87451	WAC	chr10	28616147	28616387	2	240	240	0	1
IAA18297	87450	WAC	chr10	28617631	28617809	2	178	178	0	1
IAA18297	100966	WAC	chr10	28619511	28623137	19	3626	3123	503	0.8613
IAA18297	247278	BCL11A	chr2	60451141	60452691	9	1550	1550	0	1
IAA18297	154997	BCL11A	chr2	60460656	60462449	12	1793	1793	0	1
IAA18297	154995	BCL11A	chr2	60462256	60462449	2	193	193	0	1
IAA18297	247277	BCL11A	chr2	60457168	60462449	33	5281	5239	42	0.992
IAA18297	154999	BCL11A	chr2	60468706	60468858	1	152	152	0	1
IAA18297	155002	BCL11A	chr2	60545945	60546325	2	380	380	0	1
IAA18297	247279	BCL11A	chr2	60553190	60553523	3	333	333	0	1
IAA18297	247261	ARG2	chr14	67619836	67620113	2	277	277	0	1
IAA18297	247258	ARG2	chr14	67620868	67620991	1	123	123	0	1
IAA18297	247255	ARG2	chr14	67642160	67642388	2	228	228	0	1
IAA18297	247257	ARG2	chr14	67645617	67645827	2	210	210	0	1
IAA18297	247260	ARG2	chr14	67646618	67646763	1	145	145	0	1
IAA18297	247254	ARG2	chr14	67646895	67647050	1	155	155	0	1
IAA18297	247256	ARG2	chr14	67648021	67648208	1	187	187	0	1
IAA18297	247259	ARG2	chr14	67650689	67651744	6	1055	1055	0	1
IAA18297	247242	SAR1A	chr10	70150179	70152617	14	2438	2438	0	1
IAA18297	247238	SAR1A	chr10	70153812	70153994	1	182	182	0	1
IAA18297	247241	SAR1A	chr10	70157738	70157892	2	154	154	0	1
IAA18297	247240	SAR1A	chr10	70160978	70161094	1	116	116	0	1
IAA18297	247237	SAR1A	chr10	70161593	70161763	1	170	170	0	1
IAA18297	247236	SAR1A	chr10	70161832	70161956	1	124	124	0	1
IAA18297	247239	SAR1A	chr10	70162664	70162784	2	120	120	0	1
IAA18297	247235	SAR1A	chr10	70170387	70170554	2	167	167	0	1
IAA18297	47150	CYP2C9	chr10	94938632	94938875	2	243	243	0	1
IAA18297	10897	CYP2C9	chr10	94941832	94942045	3	213	213	0	1
IAA18297	10904	CYP2C9	chr10	94942166	94942366	2	200	200	0	1
IAA18297	10896	CYP2C9	chr10	94947753	94947964	2	211	211	0	1
IAA18297	10898	CYP2C9	chr10	94949082	94949309	2	227	227	0	1
IAA18297	10902	CYP2C9	chr10	94972078	94972270	2	192	192	0	1
IAA18297	10899	CYP2C9	chr10	94981157	94981395	2	238	238	0	1
IAA18297	10903	CYP2C9	chr10	94986007	94986199	1	192	192	0	1
IAA18297	47149	CYP2C9	chr10	94988821	94989416	4	595	595	0	1
IAA18297	247271	KLF10	chr8	102648751	102650416	11	1665	1665	0	1
IAA18297	247273	KLF10	chr8	102651123	102651296	2	173	173	0	1
IAA18297	247275	KLF10	chr8	102651123	102652086	7	963	862	101	0.895
IAA18297	247272	KLF10	chr8	102652138	102652422	3	284	284	0	1
IAA18297	247276	KLF10	chr8	102653444	102653989	4	545	500	45	0.917
IAA18297	247274	KLF10	chr8	102655540	102655927	3	387	368	19	0.951
IAA18297	247268	NOS1	chr12	117208116	117215349	36	7233	6408	825	0.8859
IAA18297	164674	NOS1	chr12	117218020	117218189	1	169	169	0	1
IAA18297	164673	NOS1	chr12	117220049	117220294	2	245	245	0	1
IAA18297	164649	NOS1	chr12	117222689	117222888	2	199	199	0	1
IAA18297	164677	NOS1	chr12	117224990	117225162	1	172	172	0	1
IAA18297	164669	NOS1	chr12	117226657	117226795	1	138	138	0	1
IAA18297	164655	NOS1	chr12	117227405	117227666	2	261	261	0	1
IAA18297	164661	NOS1	chr12	117231936	117232156	2	220	220	0	1
IAA18297	164676	NOS1	chr12	117234539	117234783	3	244	244	0	1
IAA18297	164664	NOS1	chr12	117242601	117242730	2	129	129	0	1
IAA18297	164668	NOS1	chr12	117243271	117243460	2	189	189	0	1
IAA18297	164651	NOS1	chr12	117247322	117247547	2	225	225	0	1
IAA18297	164658	NOS1	chr12	117253612	117253779	1	167	167	0	1
IAA18297	164657	NOS1	chr12	117255910	117256062	2	152	152	0	1
IAA18297	164654	NOS1	chr12	117258371	117258480	1	109	109	0	1
IAA18297	164672	NOS1	chr12	117259000	117259155	1	155	155	0	1
IAA18297	164670	NOS1	chr12	117260439	117260634	1	195	195	0	1
IAA18297	164656	NOS1	chr12	117263863	117263999	2	136	136	0	1
IAA18297	164653	NOS1	chr12	117265290	117265535	2	245	245	0	1
IAA18297	164678	NOS1	chr12	117268017	117268169	1	152	152	0	1
IAA18297	164659	NOS1	chr12	117272359	117272584	2	225	225	0	1
IAA18297	164671	NOS1	chr12	117277933	117278123	2	190	190	0	1
IAA18297	164662	NOS1	chr12	117280699	117280891	2	192	192	0	1
IAA18297	164675	NOS1	chr12	117285215	117285357	1	142	142	0	1
IAA18297	164660	NOS1	chr12	117286078	117286291	2	213	213	0	1
IAA18297	164650	NOS1	chr12	117288048	117288244	1	196	196	0	1
IAA18297	164663	NOS1	chr12	117290272	117290451	1	179	179	0	1
IAA18297	247270	NOS1	chr12	117301990	117302096	1	106	106	0	1
IAA18297	247265	NOS1	chr12	117304928	117305077	1	149	149	0	1
IAA18297	247269	NOS1	chr12	117309291	117309435	1	144	144	0	1
IAA18297	164652	NOS1	chr12	117311440	117311617	2	177	177	0	1
IAA18297	247267	NOS1	chr12	117330319	117331514	8	1195	1178	17	0.9858
IAA18297	247266	NOS1	chr12	117361486	117361827	3	341	341	0	1
IAA18297	247252	HAO2	chr1	119368750	119368927	1	177	177	0	1
IAA18297	247246	HAO2	chr1	119380478	119380748	2	270	270	0	1
IAA18297	247250	HAO2	chr1	119381052	119381241	1	189	189	0	1
IAA18297	247249	HAO2	chr1	119382889	119383091	2	202	202	0	1
IAA18297	247247	HAO2	chr1	119384750	119385078	2	328	328	0	1
IAA18297	247251	HAO2	chr1	119386596	119386856	2	260	260	0	1
IAA18297	247248	HAO2	chr1	119392084	119392293	1	209	209	0	1
IAA18297	247245	HAO2	chr1	119392592	119392712	1	120	120	0	1
IAA18297	247253	HAO2	chr1	119393759	119394155	3	396	396	0	1
IAA18297	91215	CYP2E1	chr10	133527337	133527597	3	260	260	0	1
IAA18297	91211	CYP2E1	chr10	133528455	133528665	2	210	210	0	1
IAA18297	91210	CYP2E1	chr10	133531559	133531759	2	200	200	0	1
IAA18297	91217	CYP2E1	chr10	133532098	133532309	2	211	211	0	1
IAA18297	91213	CYP2E1	chr10	133532666	133532893	2	227	227	0	1
IAA18297	91214	CYP2E1	chr10	133533730	133533922	2	192	192	0	1
IAA18297	91212	CYP2E1	chr10	133537037	133537275	2	238	238	0	1
IAA18297	91209	CYP2E1	chr10	133537725	133537917	2	192	192	0	1
IAA18297	91216	CYP2E1	chr10	133538754	133539141	2	387	387	0	1
IAA18297	247262	MYB	chr6	135181289	135181561	2	272	261	11	0.96
IAA18297	142126	MYB	chr6	135185877	135186045	1	168	168	0	1
IAA18297	142131	MYB	chr6	135187808	135187930	1	122	122	0	1
IAA18297	142132	MYB	chr6	135189765	135189908	1	143	143	0	1
IAA18297	142116	MYB	chr6	135190101	135190372	2	271	271	0	1
IAA18297	142122	MYB	chr6	135192298	135192583	2	285	285	0	1
IAA18297	142124	MYB	chr6	135193812	135193943	1	131	131	0	1
IAA18297	142130	MYB	chr6	135194330	135194476	1	146	146	0	1
IAA18297	142127	MYB	chr6	135194330	135194485	1	155	155	0	1
IAA18297	142125	MYB	chr6	135195722	135195979	3	257	257	0	1
IAA18297	142118	MYB	chr6	135195722	135196027	3	305	305	0	1
IAA18297	142121	MYB	chr6	135196935	135197348	2	413	413	0	1
IAA18297	142115	MYB	chr6	135198882	135199075	2	193	193	0	1
IAA18297	142120	MYB	chr6	135200059	135200224	1	165	165	0	1
IAA18297	142128	MYB	chr6	135200264	135200440	1	176	176	0	1
IAA18297	142119	MYB	chr6	135201613	135201774	1	161	161	0	1
IAA18297	142129	MYB	chr6	135203191	135203349	2	158	158	0	1
IAA18297	247263	MYB	chr6	135217838	135219197	8	1359	1359	0	1
IAA18297	247264	MYB	chr6	135217838	135219198	8	1360	1360	0	1
